# Supplementary material for: A Three-Arm, Randomized, Double-Blind, Placebo-Controlled Study to Evaluate the Safety of Lactobacillus salivarius AP-32 and Bifidobacterium animalis CP-9 Used Individually in Healthy Infants
Source: Nutrients. 2023 Aug 2;15(15):3426. doi: 10.3390/nu15153426 (PMC10421338; doi:10.3390/nu15153426)
Supplement: Supplementary file 1 [file nutrients-15-03426-s001.zip]

Archive with 1 entries (1 files):
- nutrients-2526500-supplementary.pdf
